# Supplementary material for: Oral Health, Inflammation, and the Burden of Multiple Long-Term Conditions: Cross-Sectional Analyses from UK Biobank and NHANES
Source: J Clin Med. 2026 May 22;15(11):4029. doi: 10.3390/jcm15114029 (PMC13258311; doi:10.3390/jcm15114029)
Supplement: Supplementary file 1 [file jcm-15-04029-s001.zip]

Archive with 1 entries (1 files):
- jcm-4282373-supplementary.pdf
